# Supplementary material for: Clinicopathological Significance of Cell Adhesion Molecule 4 Expression in Gallbladder Cancer and Its Prognostic Role
Source: Int J Mol Sci. 2023 Apr 7;24(8):6898. doi: 10.3390/ijms24086898 (PMC10138777; doi:10.3390/ijms24086898)
Supplement: Supplementary file 1 [file ijms-24-06898-s001.zip]

Archive with 1 entries (1 files):
- ijms-2307209-supplementary.xlsx
