# Supplementary material for: Clinicopathological Significance of Cell Adhesion Molecule 4 Expression in Gallbladder Cancer and Its Prognostic Role
Source: Int J Mol Sci. 2023 Apr 7;24(8):6898. doi: 10.3390/ijms24086898 (PMC10138777; doi:10.3390/ijms24086898)
Supplement: Supplementary file 1 [file ijms-24-06898-s001.zip › ijms-2307209-supplementary.xlsx]

## Sheet: Gene Ontology
Category	Term	Genes	Count	%	p-value	Fold enrichment
BP	intracellular transport	RGPD6, RGPD5, RGPD8, RASSF9, RGPD2, RGPD1	6	2.8	1.4e-05	19.1
BP	transmembrane transport	SV2C, ABCC2, ABCC8, GJB6, FXYD2, SPNS3	6	2.8	0.032	3.4
BP	chemical synaptic transmission	PRKCG, SV2C, CPNE6, HTR1D, CACNA1A, GRIN1	6	2.8	0.037	3.3
BP	NLS-bearing protein import into nucleus	RGPD6, RGPD5, RGPD8, RGPD2, RGPD1	5	2.4	1.2e-05	34.3
BP	ventricular septum development	PAX8, LMO4, GATA4, FRS2, LRP2	5	2.4	9.2e-05	20.8
BP	calcium ion transport	CACNG8, PLCZ1, ATP2A3, CACNA1A, CLCA1	5	2.4	0.0042	7.6
BP	wound healing	SDC4, ERBB2, GATA4, NRG1, DCBLD2	5	2.4	0.0067	6.7
BP	negative regulation of endopeptidase activity	SPINK4, ITIH4, AMBP, A2ML1, SERPINA5	5	2.4	0.022	4.7
BP	steroid metabolic process	STARD3, UGT2B17, AKR1C4, CYP3A7	4	1.9	0.0067	10.3
BP	xenobiotic metabolic process	CYP2W1, ABCC2, GSTA2, CYP3A7	4	1.9	0.038	5.4
BP	negative regulation of cardiac muscle cell apoptotic process	PAX8, GATA4, NRG1	3	1.4	0.027	11.8
BP	extracellular matrix disassembly	MMP7, WDR72, KLK7	3	1.4	0.044	8.9
BP	ERBB2-ERBB3 signaling pathway	ERBB2, NRG1	2	0.9	0.029	68.6
BP	ERBB2-ERBB4 signaling pathway	ERBB2, NRG1	2	0.9	0.036	54.8
BP	aromatic amino acid family metabolic process	TPH1, PAH	2	0.9	0.043	45.7
CC	extracellular region	ITIH4, PKDCC, NTN4, DNAAF11, KLK7, SERPINA5, PLAC8, MUC2, RNASE7, CHGB, CHGA, SPINK4, SFTPB, HSPA8, MMP7, AMBP, RNASET2, KLK13, NRG1, A2ML1, HBA1, GDF7, TCN1, ALB, LY6D, PADI2, MATN2	27	12.7	0.0031	1.8
CC	extracellular exosome	ITIH4, SUCNR1, SDC4, CPNE6, LRP2, CST4, SERPINA5, RAP1B, TUBB3, COBLL1, ASL, GSTM3, HSPA8, MMP7, AMBP, RNASET2, RASSF9, A2ML1, AKR1C4, HBA1, GP6, FXYD2, GSTA2, ALB, PADI2, PPT2	26	12.3	0.01	1.7
CC	extracellular space	CHGA, SFTPB, HSPA8, MMP7, AMBP, RNASET2, KLK13, NRG1, A2ML1, HBA1, KLK7, CST4, SERPINA5, GDF7, MUC2, TCN1, RNASE7, ALB, CLCA1, PKHD1L1, LTB, CHGB	22	10.4	0.027	1.6
CC	dendrite	PRKCG, HSPA8, TRIM9, GAP43, TUBB3, CPNE6, HTR1D, LRP2, CASC3, GRIN1	10	4.7	0.0051	3.1
CC	postsynaptic density	PRKCG, CACNG8, GAP43, NETO2, ADD3, GRIN1	6	2.8	0.043	3.1
CC	nuclear pore	RGPD6, RGPD5, RGPD8, RGPD2, RGPD1	5	2.4	0.004	7.7
CC	blood microparticle	HSPA8, ITIH4, AMBP, ALB, HBA1	5	2.4	0.019	4.9
CC	cell-cell junction	RAP1B, PRKCG, FRS2, CLDN2, ADD3	5	2.4	0.045	3.7
CC	lysosomal lumen	HSPA8, SDC4, RNASET2, PPT2	4	1.9	0.03	5.9
CC	secretory granule	CHGA, KLK13, KLK7, CHGB	4	1.9	0.033	5.7
MF	GTPase activator activity	SGSM1, DEPDC1B, RGPD6, RGPD5, RGPD8, RGPD2, RGPD1	7	3.3	0.017	3.4
MF	iron ion binding	CYP3A7-CYP3A51P, CYP2W1, TPH1, PAH, HBA1, CYP3A7	6	2.8	0.0038	5.8
MF	heme binding	CYP3A7-CYP3A51P, CYP2W1, AMBP, TDO2, HBA1, CYP3A7	6	2.8	0.0049	5.4
MF	signaling receptor activity	SUCNR1, PAQR5, PKHD1L1, GP6, GRIN1, DCBLD2	6	2.8	0.026	3.6
MF	serine-type endopeptidase inhibitor activity	SPINK4, ITIH4, AMBP, A2ML1, SERPINA5	5	2.4	0.0065	6.7
MF	oxygen binding	TDO2, ALB, HBA1, CYP3A7	4	1.9	0.0022	15.3
MF	phosphatidylserine binding	HSPA8, GAP43, GSDMB, CPNE6	4	1.9	0.01	8.9
MF	monooxygenase activity	CYP2W1, TPH1, PAH, CYP3A7	4	1.9	0.017	7.3
MF	gap junction channel activity involved in cell communication by electrical coupling	GJA1, GJB6	2	0.9	0.028	69
MF	oxidoreductase activity, acting on paired donors, with incorporation or reduction of molecular oxygen, reduced pteridine as one donor, and incorporation of one atom of oxygen	TPH1, PAH	2	0.9	0.028	69
MF	ErbB-3 class receptor binding	ERBB2, NRG1	2	0.9	0.035	55.2

## Sheet: KEGG
Category	Term	Genes	Count	%	p-value	Fold enrichment
KEGG	cAMP signaling pathway	CAMK2B, RAP1B, SUCNR1, FXYD2, HTR1D, ATP2A3, SSTR2, GRIN1	8	3.8	0.0036	4
KEGG	Calcium signaling pathway	CAMK2B, PRKCG, PLCZ1, ERBB2, ATP2A3, CACNA1A, GRIN1	7	3.3	0.021	3.2
KEGG	Chemical carcinogenesis - receptor activation	PRKCG, GSTM3, PAQR5, GSTA2, CACNA1A, UGT2B17	6	2.8	0.042	3.1
KEGG	Ribosome	RNA28SN2, RNA28SN3, RNA18SN3, RNA28SN4, RNA28SN5, RNA28SN1	6	2.8	0.017	4
KEGG	Thyroid hormone signaling pathway	PRKCG, PLCZ1, FXYD2, DIO1, ATP2A3, GATA4	6	2.8	0.0046	5.4
KEGG	Ribosome biogenesis in eukaryotes	RNA28SN2, RNA28SN3, RNA18SN3, RNA28SN4, RNA28SN5, RNA28SN1	6	2.8	0.004	5.6
KEGG	Pancreatic secretion	RAP1B, PRKCG, FXYD2, ATP2A3, CLCA1	5	2.4	0.013	5.4
KEGG	Thyroid hormone synthesis	PRKCG, PAX8, FXYD2, ALB, LRP2	5	2.4	0.0046	7.3
KEGG	Chemical carcinogenesis - DNA adducts	GSTM3, CYP3A7-CYP3A51P, GSTA2, UGT2B17, CYP3A7	5	2.4	0.0034	7.9
KEGG	Insulin secretion	CAMK2B, PRKCG, ABCC8, FXYD2	4	1.9	0.042	5.1
KEGG	ErbB signaling pathway	CAMK2B, PRKCG, ERBB2, NRG1	4	1.9	0.041	5.1
KEGG	Biosynthesis of amino acids	PC, GPT2, PAH, A니	4	1.9	0.03	5.8
KEGG	Platinum drug resistance	GSTM3, ABCC2, GSTA2, ERBB2	4	1.9	0.028	6
KEGG	Retinol metabolism	CYP3A7-CYP3A51P, CYP2W1, UGT2B17, CYP3A7	4	1.9	0.023	6.4
KEGG	Long-term potentiation	CAMK2B, RAP1B, PRKCG, GRIN1	4	1.9	0.022	6.5
KEGG	Steroid hormone biosynthesis	CYP3A7-CYP3A51P, UGT2B17, AKR1C4, CYP3A7	4	1.9	0.018	7.1
KEGG	Folate biosynthesis	TPH1, PAH, MOCOS	3	1.4	0.023	12.6
